# Supplementary material for: Platelet Distribution Width Enhances Prediction of Residual Coronary Complexity Beyond Clinical Presentation in Patients Undergoing Culprit-Only PCI
Source: Medicina (Kaunas). 2026 Apr 30;62(5):864. doi: 10.3390/medicina62050864 (PMC13208271; doi:10.3390/medicina62050864)
Supplement: Supplementary file 1 [file medicina-62-00864-s001.zip]

Archive with 1 entries (1 files):
- medicina-4242814-supplementary.pdf
